# Supplementary material for: The Prevalence of Arcobacteraceae in Aquatic Environments: A Systematic Review and Meta-Analysis
Source: Pathogens. 2022 Feb 13;11(2):244. doi: 10.3390/pathogens11020244 (PMC8880612; doi:10.3390/pathogens11020244)
Supplement: Supplementary file 1 [file pathogens-11-00244-s001.zip]

Archive with 1 entries (1 files):
- pathogens-1565023-SM.pdf
